# Supplementary material for: Topography and environmental deficiencies are associated with chikungunya virus exposure in urban informal settlements in Salvador, Brazil
Source: PLoS Negl Trop Dis. 2025 Sep 5;19(9):e0013477. doi: 10.1371/journal.pntd.0013477 (PMC12440227; doi:10.1371/journal.pntd.0013477)
Supplement: S1 Table — All questions regarding environmental factors were referring to a distance of 10 metres from the house. (XLSX) [file pntd.0013477.s005.xlsx]

## Sheet: S1_Table
Variable Name	Variable Question
Individual Variables
Sex	What is the sex of the individual?
Race	What colour / race do you consider yourself to be?
Education	What was the last school grade you completed?
Walk through floodwater	In the past 12 months, did you walk in floodwater in your neighbourhood?
Walk through sewage	In the last 12 months, did you walk in sewage in your neighbourhood?
Walk through mud	In the last 12 months, did you walk in mud in your neighbourhood?
Walk outside barefoot	In the last 12 months, did you walk out of your house barefoot?
Boot access	Do you have access to rubber boots that can be used if you need to?
Household Variables
Lacking water within 30 days	In the last 30 days, did your house lack water?
Running water in home	Does the house have running water?
Paved home entry	Is access to your home paved?
Wall material	What is the predominant material of the walls of your house?
House with yard	Do you have a yard in your house?
House on hillside	Is the property located on a hillside?
Mosquito in home	In the last 7 days have you noticed the presence of mosquitoes in your home?
Water storage	Do you usually store water in your house?
Rainwater accumulates in home	In your house, in the last 30 days, are there places that accumulate water after rain?
Environmental Variables
CCZ visitation	How long did CCZ take action to control rodents in your home or on the street where you live?
Open sewer	Is there an open sewer within 10m of the house?
Streetlights	Do you have street lighting?
Garbage collection	Do you have garbage collection on your street?
Responses to these variables are based on information provided from interviews the field team asked the head of each surveyed household. All questions regarding environmental factors were referring to a distance of 10 metres from the house.
