# Supplementary material for: Topography and environmental deficiencies are associated with chikungunya virus exposure in urban informal settlements in Salvador, Brazil
Source: PLoS Negl Trop Dis. 2025 Sep 5;19(9):e0013477. doi: 10.1371/journal.pntd.0013477 (PMC12440227; doi:10.1371/journal.pntd.0013477)
Supplement: S2 Table — (XLSX) [file pntd.0013477.s006.xlsx]

## Sheet: S2_Table
Community	n	Median Age
AC	376	33
MR	337	38
NC	305	31
RS	298	26
Median Age of Community Residents
