# Supplementary material for: Topography and environmental deficiencies are associated with chikungunya virus exposure in urban informal settlements in Salvador, Brazil
Source: PLoS Negl Trop Dis. 2025 Sep 5;19(9):e0013477. doi: 10.1371/journal.pntd.0013477 (PMC12440227; doi:10.1371/journal.pntd.0013477)
Supplement: S3 Table — (XLSX) [file pntd.0013477.s007.xlsx]

## Sheet: S3_Table
Community	House on Hillside	n	Seroprevalence (%)
AC	Non-hillside	297	5.4
AC	Hillside	78	8.9
MR	Non-hillside	244	3.3
MR	Hillside	93	8.6
NC	Non-hillside	295	22
NC	Hillside	10	40
RS	Non-hillside	122	2.5
RS	Hillside	176	5.7
Comparison of number of participants and seroprevalence for participants living in households on hillsides and not living on hillsides stratified by community.
