# Supplementary material for: Topography and environmental deficiencies are associated with chikungunya virus exposure in urban informal settlements in Salvador, Brazil
Source: PLoS Negl Trop Dis. 2025 Sep 5;19(9):e0013477. doi: 10.1371/journal.pntd.0013477 (PMC12440227; doi:10.1371/journal.pntd.0013477)
Supplement: S4 Table — (XLSX) [file pntd.0013477.s008.xlsx]

## Sheet: S4_Table
Individual Domain Model Selection
	Race	Education	Income	Walk through sewage	Walk through floodwater	Walk through mud	Walk outside barefoot	Boot access	AICc
Model 1			+						723.7
Model 2			+		+				723.7
Model 3			+	+	+				724.4
Model 4			+		+		+		724.5
Model 5 (selected)									724.6
Five lowest AIC selection table for individual domain variables
