# Supplementary material for: Topography and environmental deficiencies are associated with chikungunya virus exposure in urban informal settlements in Salvador, Brazil
Source: PLoS Negl Trop Dis. 2025 Sep 5;19(9):e0013477. doi: 10.1371/journal.pntd.0013477 (PMC12440227; doi:10.1371/journal.pntd.0013477)
Supplement: S5 Table — (XLSX) [file pntd.0013477.s009.xlsx]

## Sheet: S5_Table
Household Domain Model Selection
	Lacking water	Running water	Pavement	Wall material	House with yard	Mosquito in home	Water storage in home	House on hillside	Rainwater accumalates in home	CCZ visitation	AICc
Model 1			+				+	+		+	716.7
Model 2 (selected)							+	+		+	717.1
Model 3			+				+	+			717.5
Model 4			+		+		+	+		+	717.8
Model 5			+					+		+	717.9
Five lowest AIC selection table for household domain variables
