# Supplementary material for: Topography and environmental deficiencies are associated with chikungunya virus exposure in urban informal settlements in Salvador, Brazil
Source: PLoS Negl Trop Dis. 2025 Sep 5;19(9):e0013477. doi: 10.1371/journal.pntd.0013477 (PMC12440227; doi:10.1371/journal.pntd.0013477)
Supplement: S6 Table — (XLSX) [file pntd.0013477.s010.xlsx]

## Sheet: S6_Table
Environmental Domain Model Selection
	Garbage collection	Garbage storage	Open sewer	Streetights	Water land cover	NDVI	Relative elevation (0-17m)	Relative elevation (>17m)	Distance to trash (0-50m)	Distance to trash (>50m)	Distance to sewer	AICc
Model 1			+		+		+	+	+	+		706.3
Model 2				+	+		+	+	+	+		706.6
Model 3			+		+		+	+	+			706.6
Model 4 (selected)			+		+		+	+				706.6
Model 5			+	+	+		+	+		+		706.7
Five lowest AIC selection table for environmental domain variables
