# Supplementary material for: Topography and environmental deficiencies are associated with chikungunya virus exposure in urban informal settlements in Salvador, Brazil
Source: PLoS Negl Trop Dis. 2025 Sep 5;19(9):e0013477. doi: 10.1371/journal.pntd.0013477 (PMC12440227; doi:10.1371/journal.pntd.0013477)
Supplement: S7 Table — (XLSX) [file pntd.0013477.s011.xlsx]

## Sheet: S7_Table
Final Model Selection
	Open sewer	CCZ visitation	House on hillside	Relative elevation (0-17m)	Relative elevation (>17m)	Water land cover	Water storage in home	AICc
Model 1		+	+	+	+	+	+	700.7
Model 2	+	+	+	+	+	+	+	700.9
Model 3 (selected)		+	+	+	+	+		701.6
Model 4	+	+	+	+	+	+		701.6
Model 5			+	+	+	+	+	702.2
Final model selection
